# Supplementary material for: Advancements in Virtual Bioequivalence: A Systematic Review of Computational Methods and Regulatory Perspectives in the Pharmaceutical Industry
Source: Pharmaceutics. 2024 Nov 3;16(11):1414. doi: 10.3390/pharmaceutics16111414 (PMC11597508; doi:10.3390/pharmaceutics16111414)
Supplement: Supplementary file 1 [file pharmaceutics-16-01414-s001.zip]

Archive with 1 entries (1 files):
- pharmaceutics-3296036-supplementary.xlsx
