# Supplementary material for: Advancements in Virtual Bioequivalence: A Systematic Review of Computational Methods and Regulatory Perspectives in the Pharmaceutical Industry
Source: Pharmaceutics. 2024 Nov 3;16(11):1414. doi: 10.3390/pharmaceutics16111414 (PMC11597508; doi:10.3390/pharmaceutics16111414)
Supplement: Supplementary file 1 [file pharmaceutics-16-01414-s001.zip › pharmaceutics-3296036-supplementary.xlsx]

## Sheet: Dataset
Year of Publication	Author	Title	Database	Pharmaceutical Drug(s)	Drug(s) Indication Class	In Silico Tool(s)	Bioequivalence Studies (Main Findings)
2017	Yu, Y. et al	Physiologically Based Pharmacokinetic Modeling of Palbociclib	Pubmed	Palbociclib	Anticancer	SimCYP Population-based simulator® version 14	The study developed an in silico PBPK model of palbociclib, predicting that moderate CYP3A inhibitors can increase its AUC by ~40% and inducers can decrease it by ~40%, with most predicted vs observed discrepancies within 20%.
2021	Cho, CK. et al	Physiologically based pharmacokinetic (PBPK) modelling of tamsulosin related to CYP2D6*10 allele	Pubmed	Tamsulosin	Benign prostatic hyperplasia (BPH)	SimCYP® simulator	This study developed and validated an in silico PBPK model of tamsulosin for different CYP2D6 genotypes, predicting that tamsulosin exposure in CYP2D6*wt/10 and CYP2D610/10 genotypes is 1.23- and 1.76-fold higher, respectively, than in CYP2D6wt/*wt, contributing to personalized pharmacotherapy by predicting pharmacokinetics based on CYP2D6 genotype.
2023	Chen, G. et al	Physiologically Based Pharmacokinetic Modeling for Maribavir to Inform Dosing in Drug-Drug Interaction Scenarios with CYP3A4 Inducers and Inhibitors	Pubmed	Maribavir	Anti-cytomegalovirus	Simcyp 17 population-based simulator	This study developed and validated an in silico PBPK model of maribavir, predicting that strong or moderate CYP3A4 inducers significantly reduce maribavir exposure (with rifampin decreasing AUC by 60%), while CYP3A4 inhibitors have no clinically significant effect, guiding dosing adjustments for personalized therapy in patients with CMV infection.
2021	Kim YH, et al	Physiologically based pharmacokinetic (PBPK) modeling for prediction of celecoxib pharmacokinetics according to CYP2C9 genetic polymorphism	Pubmed	Celecoxib	NSAIDs	PK-Sim® software Version 7.2	This study developed an in silico PBPK model of celecoxib based on CYP2C9 genetic polymorphism, successfully predicting pharmacokinetics across different genotypes, demonstrating its potential for personalized dosing and reducing adverse drug reactions in precision medicine.
2021	Fendt R, et al	Data-driven personalization of a physiologically based pharmacokinetic model for caffeine: A systematic assessment	Pubmed	Caffeine	Neurostimulant	PK‐Sim version 8.0	This study demonstrates that personalized PBPK models for caffeine, incorporating individual demographics, physiology, and CYP1A2 phenotype, significantly improve pharmacokinetic predictions, increasing accuracy from 45.8% to 66.15% within the 1.25-fold range of observed values, highlighting their potential for model-informed precision dosing in clinical practice.
2021	Watanabe A, et al	Physiologically based pharmacokinetic modelling to predict the clinical effect of CYP3A inhibitors/inducers on esaxerenone pharmacokinetics in healthy subjects and subjects with hepatic impairment	Pubmed	Esaxerenone	Antimineralocorticoid	Simcyp®, v17.0.0	This study developed a physiologically based pharmacokinetic (PBPK) model for esaxerenone that accurately predicts drug-drug interactions (DDIs) with CYP3A modulators in healthy subjects and those with hepatic impairment, demonstrating that the model's predictions for plasma exposure changes—such as a 1.53-fold increase with itraconazole and a 0.31-fold decrease with rifampicin—align closely with…
2018	Ou Y, et al	Physiologically-based pharmacokinetic modelling to predict oprozomib CYP3A drug-drug interaction potential in patients with advanced malignancies	Pubmed	Oprozomib	Antitumor	Simcyp version 13.2	In this study on oprozomib, the clinical DDI study demonstrated no treatment-related adverse events leading to discontinuation. The PBPK model predicted that a 300 mg dose of oprozomib would not cause a clinically significant change in the exposure of CYP3A4 substrates (≤30%), a prediction that was confirmed by the clinical results. These findings suggest that oprozomib has a low potential to inh…
2020	Yee KL, et al	Physiologically Based Pharmacokinetic Modeling of Doravirine and Its Major Metabolite to Support Dose Adjustment With Rifabutin	Pubmed	Doravirine	Antiretroviral	Simcyp Simulator Version 17	The study on doravirine showed that coadministration with rifabutin, a moderate CYP3A4 inducer, significantly decreased doravirine exposure. A dose adjustment from 100 mg once daily to 100 mg twice daily was recommended. Physiologically based pharmacokinetic (PBPK) modeling indicated that while CYP3A induction increased doravirine clearance by up to 4.4-fold, M9 exposure increased only by 1.2-fol…
2021	Jo H, et al	Model-Informed Pediatric Dose Selection for Dapagliflozin by Incorporating Developmental Changes	Pubmed	Dapagliflozin	Antidiabetic	Simcyp version 18	The results demonstrated that the PBPK model for dapagliflozin met the twofold acceptance criteria for model-predicted versus observed drug exposures and pharmacokinetic parameters (area under the curve and maximum drug concentration) across various scenarios, including monotherapy in healthy adults, patients with hepatic or renal impairment, and drug-drug interactions with UGT1A9 modulators like…
2017	Posada M, et al	Prediction of Transporter‐Mediated Drug‐Drug Interactions for Baricitinib	Pubmed	Baricitinib	Antirheumatic	Simcyp version 13.2	This study demonstrated that baricitinib, an oral selective Janus kinase 1 and 2 inhibitor, has its renal clearance effectively modeled using physiologically based pharmacokinetic (PBPK) modeling, revealing that probenecid, a strong OAT3 inhibitor, increased baricitinib's AUC(0–∞) by twofold and decreased renal clearance to 69% of control, while predictions indicated that clinically relevant drug…
2014	Zane NR, et al	A physiologically based pharmacokinetic model for voriconazole disposition predicts intestinal first-pass metabolism in children	Pubmed	Voriconazole	Antifungal	Simcyp Paediatric Simulator	This study developed a physiologically based pharmacokinetic (PBPK) model for voriconazole, accurately predicting pharmacokinetic parameters in adults within a 20% prediction error; however, the pediatric oral model initially overestimated oral bioavailability twofold, which improved after incorporating intestinal first-pass metabolism, indicating that voriconazole undergoes differential first-pa…
2020	Lang J, et al	Simultaneous Ivabradine Parent-Metabolite PBPK/PD Modelling Using a Bayesian Estimation Method	Pubmed	Ivabradine	Antianginal and antiischemic	Simcyp® simulator V18	This study developed a joint parent-metabolite physiologically based pharmacokinetic (PBPK) and pharmacodynamic (PD) model for ivabradine and its metabolite, successfully predicting pharmacokinetics and heart rate reductions after intravenous or oral administration, including drug-drug interactions with CYP3A4 inhibitors. The model predicted 92% and 85% of the AUC ratios for ivabradine and its me…
2017	Hanke N, et al	A physiologically based pharmacokinetic (PBPK) parent-metabolite model of the chemotherapeutic zoptarelin doxorubicin-integration of in vitro results, Phase I and Phase II data and model application for drug-drug interaction potential analysis	Pubmed	Zoptarelin doxorubicin	Anticancer	PK-Sim® and MoBi®	This study established a physiologically based pharmacokinetic (PBPK) model for zoptarelin doxorubicin, a fusion of doxorubicin and a luteinizing hormone-releasing hormone receptor agonist, to assess its drug-drug interaction (DDI) potential. The model, built in two steps—first for doxorubicin and then for zoptarelin doxorubicin—predicted minimal in vivo inhibition of drug transporters OATP1B3 (0…
2017	Chen Y, et al	Physiologically Based Pharmacokinetic Modeling to Evaluate the Systemic Exposure of Gefitinib in CYP2D6 Ultrarapid Metabolizers and Extensive Metabolizers	Pubmed	Gefitinib	Anticancer	Simcyp population-based simulator version 14	This study developed and validated a physiologically based pharmacokinetic (PBPK) model to compare gefitinib exposure in CYP2D6 ultrarapid metabolizers (UM) and extensive metabolizers (EM). The model predicted a 39% decrease in gefitinib AUC in UM compared to EM, though this reduction remained above the IC90 for EGFR mutations in NSCLC. The model, calibrated with itraconazole-gefitinib interactio…
2020	Gajewska M, et al	Physiologically Based Pharmacokinetic Modeling of Oral Absorption, pH, and Food Effect in Healthy Volunteers to Drive Alpelisib Formulation Selection	Pubmed	Alpelisib	Anticancer	GastroPlus™ version 9.6	This study developed a physiologically based pharmacokinetic (PBPK) model for alpelisib to simulate oral absorption and plasma pharmacokinetics in healthy subjects, successfully predicting bioequivalence outcomes between clinical and commercial formulations under various conditions (fasted, fed, and altered pH). The model incorporated in vitro dissolution data, and its predictive errors for plasm…
2018	Donovan MD, et al	Application of a physiologically-based pharmacokinetic model for the prediction of bumetanide plasma and brain concentrations in the neonate	Pubmed	Bumetanide	Cardiovascular disease	Simcyp Simulator V14	This study developed a physiologically based pharmacokinetic (PBPK) model to predict bumetanide's plasma and brain concentrations in adult and pediatric populations. While the model accurately predicted pharmacokinetic parameters for adults and older children within two-fold of observed values, it failed to fit well with neonatal data. The study highlights the need for more metabolic and transpor…
2021	Fu Q, et al	A Physiologically Based Pharmacokinetic and Drug-Drug Interaction Model for the CB2 Agonist Lenabasum	Pubmed	Lenabasum	Anti-inflammatory	Simcyp® simulator version 19	A physiologically based pharmacokinetic (PBPK) model for lenabasum, a synthetic CB2 agonist, was developed using clinical data and CYP metabolism parameters. The model accurately predicted lenabasum's AUC and Cmax within 1.19- and 1.25-fold of observed values. Simulations indicated that rifampin (a CYP inducer) would decrease lenabasum's AUC by 64%, while fluconazole (a CYP inhibitor) would incre…
2023	Bergagnini-Kolev M, et al	Evaluation of the Potential for Drug-Drug Interactions with Inhaled Itraconazole Using Physiologically Based Pharmacokinetic Modelling, Based on Phase 1 Clinical Data	Pubmed	Itraconazole	Antifungal	Simcyp® PBPK simulation software	A physiologically based pharmacokinetic (PBPK) model was developed to assess drug-drug interaction (DDI) potential of inhaled PUR1900, a dry powder itraconazole formulation, using midazolam as a "victim drug." Simulations predicted minimal DDI risk, with midazolam’s Cmax and AUC increasing by only 14% and 26%, respectively, when co-administered with 40 mg PUR1900. The low systemic itraconazole ex…
2015	Nakamaru Y, et al	Human pharmacokinetic profiling of the dipeptidyl peptidase-IV inhibitor teneligliptin using physiologically based pharmacokinetic modeling	Pubmed	Teneligliptin	Antidiabetic	Simcyp simulator	A physiologically based pharmacokinetic (PBPK) model for teneligliptin was developed and validated using the Simcyp simulator, accurately predicting plasma concentrations from clinical trials across various populations, including those with renal or liver impairment. The model effectively simulated drug-drug interactions, such as a 2.1- to 2.2-fold increase in teneligliptin exposure when co-admin…
2024	Thompson EJ, et al	Physiologically-based pharmacokinetic modeling of pantoprazole to evaluate the role of CYP2C19 genetic variation and obesity in the pediatric population	Pubmed	Pantoprazole	GERD	PK‐Sim® version 10.0	This study developed a physiologically-based pharmacokinetic (PBPK) model for pantoprazole, extending it to children with obesity while accounting for genetic variation in CYP2C19 and physiological changes related to age and obesity. The model evaluated three dosing strategies and found that FDA-recommended weight-tiered dosing resulted in the most consistent pantoprazole exposure across children…
2016	Wang HY, et al	Evaluating a physiologically based pharmacokinetic model for predicting the pharmacokinetics of midazolam in Chinese after oral administration	Pubmed	Midazolam	Hypnotic-sedative	SimCYP population-based simulator® version 13.0	This study developed and evaluated a physiologically-based pharmacokinetic (PBPK) model using the SimCYP simulator to predict the pharmacokinetics of midazolam in Chinese subjects across different age groups. The model accurately predicted midazolam plasma concentrations, AUC, and Cmax following oral administration, with predicted-to-observed clearance ratios ranging from 0.86 to 1.12. The findin…
2021	Callegari E, et al	Physiologically-Based Pharmacokinetic Modeling of the Drug-Drug Interaction of the UGT Substrate Ertugliflozin Following Co-Administration with the UGT Inhibitor Mefenamic Acid	Pubmed	Ertugliflozin	Antidiabetic	Simcyp version 15	This study utilized physiologically-based pharmacokinetic (PBPK) modeling to predict a 1.51-fold increase in the area under the plasma concentration-time curve (AUCR) for ertugliflozin when co-administered with the UGT inhibitor mefenamic acid (MFA), demonstrating the model's effectiveness in evaluating drug-drug interactions and virtual bioequivalence for UGT substrates.
2018	Nakamura T, et al	Application of PBPK Modeling and Virtual Clinical Study Approaches to Predict the Outcomes of CYP2D6 Genotype‐Guided Dosing of Tamoxifen	Pubmed	Tamoxifen	Anticancer	MATLAB version 8.0.0.783 (R2012b)	This study used physiologically based pharmacokinetic (PBPK) modeling and virtual clinical study (VCS) simulations to predict the outcomes of the Tamoxifen Response by CYP2D6 Genotype‐based Treatment‐1 (TARGET‐1) trial, which investigated tamoxifen dosing guided by CYP2D6 genotypes. The simulations indicated an average probability of 0.469 for demonstrating the superior efficacy of escalated tamo…
2021	Stader F, et al	Physiologically-Based Pharmacokinetic Modeling Combined with Swiss HIV Cohort Study Data Supports No Dose Adjustment of Bictegravir in Elderly Individuals Living With HIV	Pubmed	Bictegravir	Antiretroviral	Matlab 2017a	This study developed a physiologically-based pharmacokinetic (PBPK) model for bictegravir to assess the impact of aging on its pharmacokinetics in people living with HIV (PLWH). The model validated with data from young (20-55 years) and elderly (55-85 years) PLWH indicated that bictegravir exposure remained unchanged with age. Simulations suggested a potential 40% increase in drug exposure across…
2024	Yang R, et al	Establishing Virtual Bioequivalence and Clinically Relevant Specifications for Omeprazole Enteric-Coated Capsules by Incorporating Dissolution Data in PBPK Modeling	Pubmed	Omeprazole	GERD	Simcyp simulator	This study developed physiologically-based pharmacokinetic (PBPK) and in vitro-in vivo relationship (IVIVR) models for enteric-coated omeprazole capsules, aiming to explore virtual bioequivalence (VBE) for biological exemptions. The predicted pharmacokinetics matched observed data, establishing clinically relevant dissolution specifications (CRDS) for bioequivalence, requiring 48 healthy subjects…
2020	Ojala K, et al	Predicting the effect of prandial stage and particle size on absorption of ODM-204	Pubmed	ODM-204	Anticancer	GastroPlus software (version 9.7)	This study demonstrated that in vitro dissolution tests, the TIM-1 intestinal model, and physiologically based pharmacokinetic (PBPK) simulations effectively predicted the absorption properties of the poorly soluble lipophilic weak base ODM-204, providing valuable insights for evaluating its bioavailability and informing formulation decisions.
2021	Agyemang A, et al	A Physiologically Based Pharmacokinetic Model to Predict Potential Drug-Drug Interactions and Inform Dosing of Acumapimod, an Oral p38 MAPK Inhibitor	Pubmed	Acumapimod	Anti-inflammatory	Simcyp version 16.1	The study found that co-administration of the CYP3A4 inhibitors azithromycin and itraconazole with acumapimod did not significantly affect its pharmacokinetics or safety profile, as confirmed by both clinical DDI studies and PBPK modeling, supporting the concomitant use of these inhibitors in patients.
2014	Chen Y, et al	Physiologically based pharmacokinetic modeling to predict drug-drug interactions involving inhibitory metabolite: a case study of amiodarone	Pubmed	Amiodarone	Anti-arrhythmic	Simcyp version 12	The study demonstrates that a physiologically based pharmacokinetic (PBPK) model effectively predicts drug-drug interactions (DDIs) involving amiodarone (AMIO) and its major metabolite, mono-desethyl-amiodarone (MDEA), by accurately simulating their pharmacokinetic profiles and accumulation. The model successfully captured the clinically significant increases in exposure of simvastatin (1.2- to 2…
2019	Litou C, et al	Combining biorelevant in vitro and in silico tools to simulate and better understand the in vivo performance of a nano-sized formulation of aprepitant in the fasted and fed states	Pubmed	Aprepitant	Antiemetic	Simcyp Simulator V16.1	This study highlights the development of EMEND®, a nano-sized aprepitant formulation, using innovative biopharmaceutical tools. In vitro tests showed that native surfactants significantly enhanced aprepitant's solubility. A physiologically based pharmacokinetic (PBPK) model in the Simcyp Simulator accurately simulated plasma concentrations of aprepitant after administering 80 mg and 125 mg capsul…
2017	Einolf HJ, et al	A Physiologically-Based Pharmacokinetic Modeling Approach To Predict Drug-Drug Interactions of Sonidegib (LDE225) with Perpetrators of CYP3A in Cancer Patients	Pubmed	Sonidegib	Anticancer	Simcyp version 13.2	This study evaluated the effects of strong CYP3A inhibitors, ketoconazole (KTZ) and rifampin (RIF), on sonidegib (Odomzo) pharmacokinetics (PK) after a single 800 mg dose in healthy subjects. KTZ increased sonidegib exposure by 2.25-fold in terms of area under the curve (AUC), while RIF decreased it by 72%. A validated physiologically-based pharmacokinetic (PBPK) model accurately predicted these …
2015	Yamazaki S, et al	Prediction of Drug-Drug Interactions with Crizotinib as the CYP3A Substrate Using a Physiologically Based Pharmacokinetic Model	Pubmed	Crizotinib	Anticancer	Simcyp version 13.1	This study developed and refined a physiologically based pharmacokinetic (PBPK) model for crizotinib (Xalkori), accurately predicting its exposure from clinical data. The model verified DDI results from single-dose studies with ketoconazole and rifampin, showing comparable fold-increases in crizotinib exposure during multiple-dose DDI studies. These findings suggest that dose adjustments in multi…
2020	Riddell K, et al	An Adaptive Physiologically Based Pharmacokinetic-Driven Design to Investigate the Effect of Itraconazole and Rifampicin on the Pharmacokinetics of Molibresib (GSK525762) in Healthy Female Volunteers	Pubmed	Molibresib	Anticancer	Simcyp version 14	This study evaluated the pharmacokinetics of molibresib (GSK525762) in a randomized DDI trial, utilizing physiologically based pharmacokinetic (PBPK) modeling to determine safe dosing in healthy volunteers. Administering 5 mg of molibresib with the strong CYP3A inhibitor itraconazole increased its AUC by 4.15-fold and Cmax by 66%, while the active metabolites’ AUC and Cmax decreased by 70% and 87…
2024	Purohit V, et al	Integrating Clinical Variability into PBPK Models for Virtual Bioequivalence of Single and Multiple Doses of Tofacitinib Modified-Release Dosage Form	Pubmed	Tofacitinib	Antirheumatic	Simcyp version 20	This study demonstrated bioequivalence (BE) between a once-daily modified-release (MR) microsphere formulation of tofacitinib for pediatric patients and a 5 mg twice-daily immediate-release (IR) solution using physiologically-based pharmacokinetic (PBPK) virtual BE trials (VBE) instead of a clinical trial. The verified PBPK model, utilizing the Simcyp ADAM module, incorporated the clinically obse…
2017	Dennison TJ, et al	Fixed-dose combination orally disintegrating tablets to treat cardiovascular disease: formulation, in vitro characterization and physiologically based pharmacokinetic modeling to assess bioavailability	Pubmed	Aamlodipine and atorvastatin	Cardiovascular disease	Simcyp version 14	This study developed and characterized orally disintegrating tablets (ODTs) containing amlodipine (5 mg) and atorvastatin (10 mg), evaluating the bioequivalence of single versus fixed-dose combination (FDC) formulations. The ODTs rapidly disintegrated in under 30 seconds, exhibiting strong mechanical properties. In vitro dissolution tests were performed in fasted and fed-state simulated intestina…
2024	Knöchel J, et al	A drug-drug interaction study and physiologically based pharmacokinetic modelling to assess the effect of an oral 5-lipoxygenase activating protein inhibitor on the pharmacokinetics of oral midazolam	Pubmed	Midazolam	Hypnotic-sedative	Simcyp version 20	In this study, a validated physiologically based pharmacokinetic (PBPK) model was developed to evaluate the impact of Atuliflapon on the pharmacokinetics of midazolam, a sensitive CYP3A4 substrate, revealing that Atuliflapon is a weak CYP3A4 inhibitor, with the model predicting increases of 27% in AUC and 23% in Cmax for midazolam upon co-administration, thus indicating that Atuliflapon's minor i…
2017	Freise KJ, et al	Quantitative Prediction of the Effect of CYP3A Inhibitors and Inducers on Venetoclax Pharmacokinetics Using a Physiologically Based Pharmacokinetic Model	Pubmed	Venetoclax	Anticancer	Simcyp version 14	This study developed and verified a venetoclax physiologically based pharmacokinetic (PBPK) model to predict the impact of cytochrome P450 3A (CYP3A) inhibitors and inducers on venetoclax pharmacokinetics, demonstrating good agreement between predicted and observed pharmacokinetic parameters. The model simulations indicated that moderate and strong CYP3A inducers could significantly decrease vene…
2024	Zhang M, et al	Key Factors for Improving Predictive Accuracy and Avoiding Overparameterization of the PBPK Absorption Model in Food Effect Studies of Weakly Basic Water-Insoluble Compounds in Immediate Release Formulations	Pubmed	Rivaroxaban, ticagrelor, and PB-201	Cardiovascular disease	Simcyp version 20	This study examined factors to improve PBPK absorption models' accuracy in predicting food effects on immediate-release formulations of weakly basic, water-insoluble drugs (rivaroxaban, ticagrelor, PB-201). Mechanistic absorption and disposition models were developed using in vitro data to predict drug exposure in fasted and fed states. For the Chinese population, updating permeability parameters…
2019	Ding S, et al	Bioequivalence Study of 2 Formulations of Rivaroxaban, a Narrow-Therapeutic-Index Drug, in Healthy Chinese Subjects Under Fasting and Fed Conditions	Pubmed	Rivaroxaban	Cardiovascular disease	Phoenix WinNonlin™ version 7.0	This study evaluated the bioequivalence of two 10-mg rivaroxaban tablet formulations in a randomized, open-label, 4-period crossover design with 28 healthy subjects under fasting and fed conditions. Pharmacokinetic parameters, including AUC and Cmax, were measured using a validated LC-MS/MS method. The geometric mean ratios (90% CI) for AUC and Cmax were within the acceptable bioequivalence range…
2021	Wang J, et al	Pharmacokinetics, Bioequivalence and Safety Evaluation of Two Ticagrelor Tablets Under Fasting and Fed Conditions in Healthy Chinese Subjects	Pubmed	Ticagrelor	Cardiovascular disease	Phoenix WinNonlin™ version 6.3	This study assessed the pharmacokinetics (PK), bioequivalence, and safety of 90 mg ticagrelor tablets (test and reference formulations) and their active metabolite, AR-C124910XX, under fasting and fed conditions. In this randomized, open-label, two-period crossover trial, 80 healthy Chinese subjects were given a single dose of either formulation with a 7-day washout. Primary PK parameters (Cmax, …
2016	Boetsch C, et al	Effects of Cytochrome P450 3A4 Inhibitors-Ketoconazole and Erythromycin-on Bitopertin Pharmacokinetics and Comparison with Physiologically Based Modelling Predictions	Web of Science	Bitopertin	Neurodegenerative disease	GastroPlus™	This study assessed the impact of strong and moderate cytochrome P450 (CYP) 3A4 inhibitors, ketoconazole and erythromycin, on the pharmacokinetics of bitopertin, a glycine reuptake inhibitor primarily metabolized by CYP3A4, through two open-label volunteer studies. Co-administration of ketoconazole increased the bitopertin AUC from 0 to 312 hours by 4.2-fold, while erythromycin increased the AUC …
2020	Katsube T, et al	Evaluation of drug-drug interaction of lusutrombopag, a thrombopoietin receptor agonist, via metabolic enzymes and transporters	Web of Science	Lusutrombopag	Thrombocytopenia	Simcyp version 14	This study evaluated the drug-drug interaction (DDI) potential of lusutrombopag, a thrombopoietin receptor agonist, on cytochrome P450 (CYP) 3A activity using midazolam as a probe substrate, and assessed the effect of cyclosporine on lusutrombopag pharmacokinetics through clinical studies and physiologically based pharmacokinetic (PBPK) modeling. Clinical trials showed that lusutrombopag did not …
2017	Andreas CJ, et al	Mechanistic investigation of the negative food effect of modified release zolpidem	Web of Science	Zolpidem	Hypnotic-sedative	Simcyp® and GastroPlus™	This study explored the absorption of zolpidem, a BCS class I compound, revealing a negative food effect on its pharmacokinetics when administered as immediate or modified release formulations. Using in vitro and in silico methods, including PBPK modeling with Simcyp® and GastroPlus™, the simulations achieved average fold error (AFE) values of less than 1.5. The results indicated that absorption …
2015	Post TM, et al	Prediction of nomegestrol acetate pharmacokinetics in healthy female adolescents and adults by whole-body physiology-based pharmacokinetic modelling and clinical validation	Web of Science	Nomegestrol acetate	Hormone therapy	PK-Sim® software	This study compared the pharmacokinetics (PK) of nomegestrol acetate (NOMAC) in adolescent and adult women after a single dose of NOMAC/E2. No statistically significant differences in NOMAC PK parameters—maximum concentration (Cmax), area under the curve (AUC), and half-life (t1/2)—were observed between the two age groups. Additionally, the WB-PBPK model accurately predicted NOMAC AUC and Cmax va…
2020	Li J, et al	Impact of hepatic and renal impairment on the pharmacokinetics and tolerability of eliglustat therapy for Gaucher disease type 1	Web of Science	Eliglustat	Gaucher's disease	Simcyp version 13	This study evaluated the pharmacokinetics of eliglustat in adults with Gaucher disease type 1 (GD1) and varying CYP2D6 metabolizer phenotypes, particularly those with hepatic and renal impairment. In two Phase 1 studies, a single 84-mg dose of eliglustat was administered. Compared to healthy extensive metabolizers (EM), Cmax and AUC were not significantly different in EMs with mild hepatic impair…
2017	Samant TS, et al	Ribociclib Bioavailability Is Not Affected by Gastric pH Changes or Food Intake: In Silico and Clinical Evaluations	Web of Science	Ribociclib	Anticancer	Simcyp version 13	This study evaluated the effect of proton pump inhibitors (PPIs) on the bioavailability of ribociclib (KISQALI), a cyclin-dependent kinase 4/6 inhibitor for HR+/HER2- advanced breast cancer, which can be taken with gastric pH-elevating agents and food. Through solubility tests, physiologically based pharmacokinetic (PBPK) modeling, and clinical trial data analysis, results showed no impact of gas…
2023	Morcos PN, et al	Model-informed approach to support pediatric dosing for the pan-PI3K inhibitor copanlisib in children and adolescents with relapsed/refractory solid tumors	Web of Science	Copanlisib	Anticancer	PK‐Sim® standard	This study evaluated copanlisib, a PI3K inhibitor, in pediatric patients with relapsed/refractory solid tumors. A model-informed approach supported a starting dose of 28 mg/m² for patients ≥1 year old, representing 80% of the adult dose. An adult physiologically based pharmacokinetic (PBPK) model, adapted for pediatric patients, predicted that this dose would achieve comparable exposures to the a…
2024	Traver E, et al	Clinical pharmacokinetics of leriglitazone and a translational approach using PBPK modeling to guide the selection of the starting dose in children	Web of Science	Leriglitazone	CNS diseases	Simcyp version 17	This study assessed leriglitazone, a PPARγ agonist, for its pharmacokinetics and CNS efficacy in neurodegenerative diseases. A Phase 1 trial in healthy male volunteers, involving single and multiple ascending doses, showed that leriglitazone is rapidly absorbed with no food effect and has a linear dose-exposure relationship. A physiologically based pharmacokinetic (PBPK) model was developed using…
2015	Tsamandouras N, et al	Development and Application of a Mechanistic Pharmacokinetic Model for Simvastatin and its Active Metabolite Simvastatin Acid Using an Integrated Population PBPK Approach	Web of Science	Simvastatin	Cardiovascular disease	Simcyp version 13	This study developed a population physiologically-based pharmacokinetic (PBPK) model for simvastatin (SV) and its active metabolite, simvastatin acid (SVA), to predict their concentrations in liver (efficacy) and muscle (toxicity). Plasma concentrations from 34 healthy volunteers were analyzed using a mechanistic model that incorporates SV/SVA inter-conversion in different tissues. The model succ…
2017	Salerno S, et al	Development of an Adult Physiologically Based Pharmacokinetic Model of Solithromycin in Plasma and Epithelial Lining Fluid	Cochrane Library	Solithromycin	Antibiotic	PK‐Sim and MoBi version 6.2	This study developed a whole-body physiologically based pharmacokinetic (PBPK) model for solithromycin in adults using PK-Sim and MoBi, incorporating time-dependent CYP3A4 auto-inhibition. Plasma and epithelial lining fluid (ELF) concentration data from 100 healthy subjects and 22 patients with community-acquired bacterial pneumonia (CABP) were used for model evaluation. Population simulations sh…
2020	Venuto C, et al	Physiologically-based pharmacokinetic modeling of nilotinib to determine serum, cerebrospinal fluid, and brain exposures	Cochrane Library	Nilotinib	Anticancer	Simcyp Simulator	This study aims to develop a physiologically-based pharmacokinetic (PBPK) model to predict nilotinib concentrations in plasma and cerebrospinal fluid (CSF) and compare the predictions to observed data from the NILO-PD clinical trial. Nilotinib, a c-Abl inhibitor, was investigated in patients with Parkinson's disease. Serum and CSF concentrations were measured, showing low CSF-to-serum ratios (0.0…
2018	Rhee SJ, et al	Physiologically Based Pharmacokinetic Modeling of Fimasartan, Amlodipine, and Hydrochlorothiazide for the Investigation of Drug-Drug Interaction Potentials	Cochrane Library	Fimasartan, Amlodipine, and Hydrochlorothiazide	Cardiovascular disease	Simcyp version 15	This study aimed to develop a physiologically based pharmacokinetic (PBPK) model for fimasartan, amlodipine, and hydrochlorothiazide, and assess drug-drug interaction (DDI) potentials. Using Simcyp software, the PBPK model was constructed with data from literature and in vitro studies, and validated by comparing predicted pharmacokinetics (PK) with observed data in healthy subjects. The model pre…
2024	Hwang S, et al	Comprehensive Evaluation of OATP- and BCRP-Mediated Drug-Drug Interactions of Methotrexate Using Physiologically-Based Pharmacokinetic Modeling	Cochrane Library	Methotrexate	Antirheumatic	Simcyp simulator version 21.0	This study developed a robust physiologically-based pharmacokinetic (PBPK) model to quantitatively assess drug-drug interactions (DDIs) for methotrexate (MTX) mediated by transporters, demonstrating that co-administration with rifampicin and febuxostat increased MTX systemic exposure by 33% and 17%, respectively, and by 52% when combined, validating the model's predictive capability for transport…
2020	Samant TS, et al	Ribociclib Drug-Drug Interactions: Clinical Evaluations and Physiologically-Based Pharmacokinetic Modeling to Guide Drug Labeling	Cochrane Library	Ribociclib	Anticancer	Simcyp version 18	This study developed a physiologically-based pharmacokinetic (PBPK) model for ribociclib, used in combination with endocrine therapy for HR-positive and HER2-negative advanced breast cancer. The model integrated in vitro, preclinical, and clinical data. Key findings included ritonavir increasing ribociclib's AUC by 3.2-fold, while rifampin decreased it by 89%. Additionally, ribociclib raised mida…
2022	Chen B, et al	Acalabrutinib CYP3A-mediated drug–drug interactions: Clinical evaluations and physiologically based pharmacokinetic modelling to inform dose adjustment strategy	Cochrane Library	Acalabrutinib	Anticancer	Simcyp version 19	This study aimed to evaluate the pharmacokinetic (PK) interactions between acalabrutinib and moderate CYP3A inhibitors, fluconazole and isavuconazole, using both experimental data and a physiologically based pharmacokinetic (PBPK) model. The effect on acalabrutinib and its active metabolite, ACP-5862, was investigated in an open-label, randomized, 2-period study. Co-administration with fluconazol…
2015	Djebli N, et al	Physiologically based pharmacokinetic modeling for sequential metabolism: effect of CYP2C19 genetic polymorphism on clopidogrel and clopidogrel active metabolite pharmacokinetics	Cochrane Library	Clopidogrel	Antiplatelet	Simcyp® version 10.20	This study developed and validated a dynamic physiologically-based pharmacokinetic (PBPK) model in Simcyp for clopidogrel and its active metabolite clopi-H4 across four CYP2C19 phenotypic populations, accurately predicting the area under the curve (AUC) values for each group and demonstrating reliable predictions of pharmacokinetics and drug-drug interactions, making it the first model to simulta…
2015	Xiao Q, et al	Physiologically based pharmacokinetics model predicts the lack of inhibition by repaglinide on the metabolism of pioglitazone	Cochrane Library	Repaglinide and pioglitazone	Antidiabetic	Simcyp version 14.1	This study investigated the inhibitory effect of repaglinide on pioglitazone metabolism using in vitro, in silico, and in vivo methods. In vitro studies demonstrated a strong inhibitory effect of repaglinide (Ki = 0.0757 µM, [I]/Ki > 0.1) on pioglitazone metabolism, while an IVIVE-PBPK model using Simcyp® predicted AUC and Cmax ratios of approximately 1.01 between treatment groups. However, clini…
2022	Chen J, et al	First-in-human study to investigate the safety and pharmacokinetics of salvianolic acid A and pharmacokinetic simulation using a physiologically based pharmacokinetic model	Cochrane Library	Salvianolic acid A	Cardiovascular disease	GastroPlus® Version 9.8	This study developed a PBPK model that successfully predicted the pharmacokinetics of salvianolic acid A (SAA), particularly its plasma concentrations, in healthy subjects. The results demonstrated a lack of dose proportionality after single doses, with the area under the curve (AUC₀₋ₜ) showing higher-than-expected increases at higher doses. Specifically, the 90% confidence intervals for the slop…
2020	Kaur N, et al	Understanding the Oral Absorption of Irbesartan Using Biorelevant Dissolution Testing and PBPK Modeling	Cochrane Library	Irbesartan	Cardiovascular disease	GastroPlus™	This study mechanistically examined the oral absorption behavior of the weakly basic drug irbesartan (IRB) by investigating its pH-dependent solubility, supersaturation, and precipitation patterns. Initial simulations using equilibrium solubility were inadequate for accurately predicting oral absorption. However, the use of a multi-compartment biorelevant dissolution testing model, simulating con…
